# Supplementary material for: Norm-Based Coding of Voice Identity in Human Auditory Cortex
Source: Curr Biol. 2013 Jun 17;23(12):1075–80. doi: 10.1016/j.cub.2013.04.055 (PMC3690478; doi:10.1016/j.cub.2013.04.055)
Supplement: Table S1. Acoustic Measures of the Original and Prototypical Voices used in Experiments 1 and 2, as well as All Contracted and Dilated Voices used in Experiment 3 — Dur, duration (ms); f0, fundamental frequency (Hz); Std(f0), SD of f0 (Hz); Int, intonation measured as the difference in f0 between the first and last voiced frames (Hz); F1–F4, frequencies of the first four formants (Hz); FD, formant dispersion (Hz); H1–H2, power difference between the first two harmonics (dB); HNR, harmonic-to-noise (dB); Jitter, 100 times jitter value (5); alpha, alpha ratio; Loud, loudness (dB). [file mmc2.xlsx]

## Sheet: Sheet1
Dur.	f0	Std(f0)	Int.	F1	F2	F3	F4	FD	H1-H2	HNR	Jitter	Shimmer	Alpha	Loud.
(ms)	(Hz)	(Hz)	(dB)	(Hz)	(Hz)	(Hz)	(Hz)	(Hz)	(dB)	(dB)	(100 %)	(dB)		(dB)
EXPERIMENT 1
Female Voices
477.188	210.207	5.54316	-11.7401	856.2	1777.85	3013.47	4192.83	1112.21	-10.5485	23.2737	0.104856	0.17973	1.25689	78.8077
370.438	216.516	3.74286	-10.4081	799.482	1546.31	2798.68	4329.41	1176.64	-5.27435	24.4001	0.155749	0.204027	1.27849	79.559
381.5	221.651	4.19801	-3.78418	885.402	1594.14	2628.2	4847.58	1320.73	0.603103	16.0134	0.589837	0.455836	1.2298	77.7882
319.875	178.742	8.70225	-14.811	886.498	1325.14	2738.3	4096.07	1069.86	-7.13353	19.4243	0.195374	0.26487	1.22786	80.0481
328.25	243.873	1.84146	1.9593	835.584	1779.58	2449.87	3511	891.805	-4.75619	23.361	0.130836	0.163844	1.35749	79.2156
293.375	251.592	11.5669	41.8869	925.533	1547.14	2585.52	3853.16	975.876	-9.11847	21.1615	0.196865	0.270683	1.17463	79.4215
397	191.367	8.23943	-26.3866	890.213	1524.38	2824.72	4261.43	1123.74	-7.76912	19.2372	0.250784	0.251745	1.22733	77.133
342.312	216.355	6.29778	-16.8982	901.789	1737.1	2512.38	4295.9	1131.37	-3.8947	17.6859	0.412937	0.345158	1.21648	78.2992
341.125	225.452	5.38014	-1.74549	874.335	1633.12	2709.2	3775.75	967.138	-5.48024	20.6838	0.143671	0.273502	1.15833	78.4495
287.5	202.668	7.38526	-21.7317	890.687	1627.43	2808.71	3834.05	981.12	-6.70859	19.4753	0.211317	0.337023	1.19362	78.3581
357.5	227.873	4.65738	-10.2981	854.811	1678.94	2703.2	3859.08	1001.42	-5.62043	19.1765	0.166114	0.221762	1.2404	77.7965
324.875	190.641	7.03075	-9.58021	922.307	1806.17	2844.74	4557.69	1211.79	-2.11564	13.2518	0.625584	0.519056	1.22582	76.1832
283.062	203.159	3.05438	-7.58451	904.231	1659.91	2855.29	3898.11	997.96	-7.38046	14.5866	0.846654	0.36246	1.20692	78.3321
339.312	239.26	4.09328	-11.9232	905.729	1713.67	2822.45	4245.53	1113.27	-8.33889	19.8907	0.183314	0.358604	1.3665	78.5286
383.625	187.417	11.6278	-28.4377	786.95	1457.81	2993.55	3994.56	1069.2	-5.6256	18.8549	0.249715	0.385543	1.35102	77.8619
362.75	178.246	2.03819	-0.390939	945.677	1543.99	2987.54	4201.73	1085.35	-7.12834	17.7725	0.451076	0.332051	1.09434	78.4591
348.25	210.206	3.79712	3.78759	824.28	1701.92	2859.07	4535.68	1237.13	-6.62057	19.9928	0.387148	0.297222	1.25915	78.1512
330.062	259.845	4.37886	-8.00903	1011.73	1739.37	2822.54	3853.17	947.147	-7.34422	22.837	0.168017	0.271578	1.05442	78.547
467	211.939	5.09488	-10.0862	882.17	1559.31	2649.73	4038.27	1052.03	-6.49846	17.6252	0.479817	0.290354	1.17081	78.1267
295.375	245.052	4.00182	-9.0054	896.399	1855.94	2862.98	4102.06	1068.55	-4.32137	18.9194	0.29649	0.268294	1.31666	79.2708
222.812	236.513	5.2539	17.2356	866.79	1717.94	3048.01	4291.86	1141.69	-9.93009	16.6463	0.232695	0.357233	1.23668	77.7062
315.625	196.606	66.8642	156.515	900.313	1698.57	2763.02	3767.6	955.763	-0.00780044	18.4141	0.229191	0.311423	1.22074	77.9399
336.062	204.949	9.84164	26.2284	845.287	1643.97	2947.48	4398.75	1184.49	-6.42685	19.363	0.142309	0.288419	1.27212	79.0321
249.312	207.486	6.86322	-14.5668	730.598	1455.38	2490.02	5018.98	1429.46	-6.68722	18.3432	0.200456	0.251925	1.42188	78.9276
291.688	248.981	11.196	32.4321	942.297	1486.35	2117.82	3640.86	899.52	-8.02503	18.6243	0.310118	0.323573	1.18279	79.208
317.375	201.236	4.06301	-3.52159	952.538	1582.35	2661.88	3995.44	1014.3	-3.71196	21.4458	0.117919	0.178239	1.14611	79.4296
446.438	179.214	9.62334	5.0694	835.017	1522.93	3078.7	3911.28	1025.42	-3.75038	17.4359	0.216902	0.472373	1.22869	78.7634
348.375	213.147	6.25091	-10.2117	901.378	1726.86	2800.66	4409.19	1169.27	-9.47029	19.2987	0.283384	0.251935	1.18404	77.5662
350.562	212.715	2.61139	1.44399	883.871	1534.12	2699.13	4567.83	1227.99	-5.95786	21.4441	0.101193	0.248991	1.15269	78.7371
309.5	198.527	4.61274	8.79696	797.18	1456.67	2175.79	3320.54	841.119	-3.84614	21.9433	0.163701	0.234556	1.3863	79.3895
277.375	227.685	5.5121	-12.5357	856.98	1638.61	2626.44	3463.05	868.69	-2.21739	21.7215	0.137286	0.251189	1.35008	79.817
Female Prototype
335.625	214.505	3.39323	-4.29438	886.61	1658.49	2847.57	4130.43	1081.27	-5.55822	23.7065	0.0559317	0.159535	1.23417	77.6754
Male Voices
304.625	160.933	2.58576	6.32742	815.812	1403.12	2654.53	3692.32	958.836	-2.56807	18.6538	0.243322	0.339127	1.31859	78.7688
251.937	100.51	2.14426	-7.87289	754.77	1210.45	2721	3717.56	987.596	1.08538	13.6343	0.782332	0.591253	1.42944	76.7063
384.812	97.3146	1.71596	-6.16897	767.035	1209.13	2697.86	3462.69	898.552	0.377882	17.4876	0.313698	0.305997	1.32196	77.2613
309.375	128.097	1.73712	3.63899	778.808	1268.29	2483.05	3970.31	1063.83	4.06406	16.5729	0.295412	0.281837	1.38536	78.1816
275	96.3039	1.69906	-0.847671	722.201	1402.57	2328.64	3761.13	1012.98	-1.5315	16.5583	0.259518	0.531086	1.48933	75.6811
307.062	112.916	2.35153	1.63503	733.013	1357.03	2445.49	3462.94	909.975	-3.38308	13.4791	0.644103	0.591381	1.3279	75.6326
329.562	123.333	3.375	11.0731	683.693	1458.65	2592.26	4573.07	1296.46	-2.54366	13.5558	0.593072	0.577642	1.57005	78.9953
265.25	106.776	3.25333	-1.33858	733.617	1416.12	2692.11	3413.72	893.367	1.12207	15.3647	0.403635	0.411411	1.36235	75.2817
280.875	102.33	3.34612	5.25131	710.516	1464.99	2500.16	3968.48	1085.99	1.19336	17.1725	0.249839	0.376689	1.50388	78.0524
244.625	134.113	5.67432	-17.2374	676.841	1148.26	2293.3	4221.24	1181.47	-4.90067	15.0527	0.375092	0.601878	1.60443	78.4074
349.688	131.125	6.49981	-20.3434	690.077	1305.55	2566.86	3634.8	981.575	-5.63051	18.1596	0.216904	0.603687	1.75584	79.286
281.75	144.243	8.81029	-29.9527	760.782	1435.15	2638.37	4717.77	1319	3.46018	16.1422	0.186411	0.464119	1.35587	79.0991
271.438	137.443	4.82776	15.5835	732.176	1542.05	2508.45	3490.36	919.396	-3.16019	19.275	0.231277	0.250142	1.3585	77.301
220.812	122.688	6.45737	15.0392	794.225	1630.14	2543	3604.39	936.722	-6.40204	10.4634	0.522236	0.643467	1.33941	78.4595
299.375	115.935	2.55479	-5.28615	773.017	1433.5	2510.6	4000.46	1075.82	-1.09971	12.965	0.744801	0.369916	1.43499	78.6197
275.875	109.354	3.94693	10.9451	731.526	1341.31	2713.62	4172.52	1147	-2.74923	14.8419	0.372041	0.511124	1.42482	76.6577
268	119.598	11.6471	-26.7318	770.993	1412.53	2476.09	3915.52	1048.18	-5.99341	12.831	0.310699	0.470526	1.39213	77.677
267.5	113.632	2.28844	6.73509	653.662	1267.51	2378.61	3843.47	1063.27	0.166803	16.2987	0.246658	0.518621	1.54998	79.0047
278.438	115.899	10.0101	-25.648	695.234	1405.51	2501.66	3078.6	794.455	-3.02806	14.663	0.38213	0.311776	1.43749	76.9901
220.125	106.503	3.86114	5.42721	711.854	1512.52	2485.99	3761.36	1016.5	2.30197	13.3092	0.440135	0.500046	1.38545	76.081
231.188	120.725	3.50284	-9.691	810.478	1486.77	2468.98	3720.5	970.006	1.16464	15.211	0.298877	0.482944	1.36328	77.2357
288.062	96.3092	3.81925	-10.2431	682.034	1461.56	2509.81	3713.51	1010.49	1.37598	14.3637	0.229223	0.316833	1.36847	77.8101
230.125	144.903	1.11537	0.571402	718.431	1307.62	2691.52	4465.61	1249.06	0.0282861	16.852	0.250518	0.337061	1.43394	79.2015
282.312	133.594	3.4176	13.548	768.069	1434.95	2496.1	3819.16	1017.03	-3.77728	18.5688	0.143026	0.329763	1.4173	79.01
259.438	116.47	2.18646	5.58373	690.058	1402.5	2290.52	3656.13	988.69	2.95111	18.94	0.213555	0.390428	1.5055	80.4152
223.625	127.156	0.839503	1.01211	696.141	1343.45	2297.9	4196.4	1166.75	-8.00106	15.9341	0.719039	0.379313	1.43917	77.9391
200.812	146.594	1.42705	0.166354	696.242	1399.36	2619.92	3864.78	1056.18	-9.74247	14.5548	0.526138	0.456285	1.43684	79.9856
297.312	140.033	1.84235	2.95227	888.879	1375.8	2183.64	3543.88	885	-0.840421	16.2175	0.290288	0.514744	1.5409	78.2285
295.688	102.062	5.10601	13.1434	770.359	1397.71	2688.15	3417.92	882.52	2.38259	14.3456	0.319723	0.469148	1.35107	76.5641
316	123.61	2.81149	6.45244	647.497	1278.73	2408.69	3984.49	1112.33	-10.9232	18.4132	0.309994	0.363006	1.4418	79.7833
215.062	123.196	3.46898	13.4383	663.594	1324.67	2610.54	3855.24	1063.88	-4.00533	16.7703	0.41516	0.345918	1.56946	80.2933
282.375	122.34	3.03885	-6.67672	775.118	1390.59	2704.5	3915.83	1046.9	-3.52127	11.6682	0.532869	0.76466	1.29284	75.4817
Male Prototype
273.25	120.318	0.596	-0.235475	721.833	1363.74	2517.04	3744.27	1007.48	-4.18482	20.0692	0.0763987	0.271281	1.48127	77.1264
EXPERIMENT 2
Female Voices
475	237	27.51	15.87	458	1103	2785	3903	1149	-3.72	21.27	0.35	0.56	1.85	79
378	222	96.71	-194.06	563	1432	2854	3852	1096	6.44	14.75	0.98	0.81	1.6	79
379	226	38.85	52.3	497	1289	2811	4148	1217	-4.39	17.14	0.5	0.69	1.82	79
321	258	73.15	167.65	534	1266	2940	4268	1245	2.78	14.32	0.62	0.84	1.51	79
424	253	59.64	132.63	455	1206	2805	4035	1193	-7.8	16.93	0.46	0.92	1.8	79
320	237	17.04	14.47	513	1406	2725	4334	1274	2.37	17.94	0.35	0.75	1.6	79
455	252	39.64	-101.31	453	1121	2696	3979	1176	10.45	18.7	0.44	0.62	2.21	79
326	260	73.87	224.5	542	1386	2788	4623	1361	-0.02	12.84	1.06	1.13	1.65	79
348	217	44.14	60.66	474	1254	2934	3742	1089	-0.93	13.5	0.89	1.2	1.7	79
394	263	48.94	-25.27	491	1346	2715	3539	1016	5.24	14.24	0.7	1.22	1.59	79
354	209	25.03	38.28	463	1236	2906	3461	999	3.44	18.67	0.43	0.71	1.56	79
508	189	33.51	102.6	499	1359	3179	4402	1301	-0.57	19.44	0.36	0.76	1.93	79
442	215	20.3	29.6	381	1238	2616	4148	1256	12.13	21.85	0.36	0.42	1.93	79
523	245	69.85	42.19	587	1712	2459	3923	1112	-0.39	13.74	0.63	1.11	1.49	79
392	204	55.44	206.88	470	1330	2889	3840	1124	4.33	14.63	0.61	0.98	1.79	79
382	216	21.08	15.03	485	1222	3003	4473	1330	4.85	17.46	0.72	0.88	2.46	79
319	219	10.42	-2.04	469	1057	2713	3673	1068	-1.74	19.69	0.55	0.75	2	79
321	250	93.29	142.96	543	1245	2492	3656	1038	-1.59	12.53	1.07	1.12	1.67	79
410	231	19.12	10.92	500	1361	2799	4080	1193	-1.34	20.76	0.41	0.62	1.84	79
304	240	13.7	27.92	494	1250	2911	3747	1084	1.59	20.59	0.13	0.63	1.84	79
429	206	20.66	17.23	478	1387	2726	4070	1197	1.15	17.82	0.49	0.63	1.67	79
477	214	46.44	82.81	608	1364	2720	3817	1069	3.37	15.85	0.54	0.91	1.66	79
394	238	28.26	49.86	434	1169	3075	3941	1169	6.78	21.21	0.66	0.72	1.97	79
260	231	34.3	32.36	479	1455	2911	3689	1070	-1.42	15.18	1.16	0.84	1.65	79
417	216	17.17	25.2	537	1303	2916	4124	1196	-0.88	16.26	0.3	0.51	1.8	79
386	244	25.28	-42.25	550	1382	2775	4402	1284	6.22	18.14	0.51	0.7	1.52	79
490	289	118.54	344.36	531	1235	2839	3967	1146	-0.11	16.43	0.38	0.88	1.53	79
416	248	87.26	-63.87	560	1506	2887	4120	1187	0.92	13.91	1.42	1.01	1.6	79
408	255	42.22	116.75	558	1379	2826	4053	1165	6.63	16.02	0.53	0.89	1.51	79
313	262	20.07	31.34	603	1292	2883	3856	1084	1.28	17.2	0.22	0.81	1.33	79
349	206	8.11	16.87	538	1567	2941	3850	1104	-5.21	18.33	0.51	0.62	1.52	79
Female Prototype
389	232	28.83	76.89	502	1331	2890	4232	1243	-0.37	20.53	0.36	0.5	1.66	83
Male Voices
464	119	16.1	1.58	598	1287	2730	3890	1098	-0.15	9.91	0.58	0.95	1.83	79
386	113	13.63	-25.86	433	1010	2756	3640	1069	-3.67	12.96	0.32	0.8	1.67	79
369	121	22.82	-41.71	446	1138	2583	3802	1119	0.61	10.87	0.46	0.95	1.68	79
340	123	19.89	-39.97	444	1087	2486	3873	1143	2.97	10.64	0.83	0.85	1.79	79
377	146	19.65	52.28	537	1264	2602	3497	987	3.17	14.29	0.31	0.95	1.8	79
399	143	45.22	104.85	473	1379	2709	3788	1105	6.23	9.54	1.16	1.42	1.68	79
425	105	40.65	76.37	489	1121	2692	3886	1132	-3.82	9.63	1.17	1.29	1.51	79
376	137	18.2	-8.94	439	1015	2631	3741	1101	0.77	10.69	1.1	0.87	2.03	79
345	171	24.25	56.95	457	1200	2627	3740	1094	-6.01	15.31	0.52	0.89	2.12	79
451	115	9.64	-20.89	453	1059	2722	4041	1196	-1.55	14.57	0.47	0.85	1.92	79
314	182	30.42	64.57	378	1078	2708	3748	1124	-5.28	14.87	1.07	1.03	1.95	79
353	215	55.45	-82.1	442	1089	2752	3811	1123	-3.27	10.43	0.79	0.86	1.72	79
390	160	14.59	-16.25	368	1032	2345	3381	1004	2.69	15.84	0.53	0.89	3.22	79
450	131	18.49	46.83	428	1106	2720	3615	1062	-10.51	14.97	0.4	0.9	1.77	79
549	151	23.56	-2.47	441	1065	2419	3851	1137	3.44	15.31	0.45	0.93	3.15	79
415	143	9.3	5.43	527	1060	2669	3739	1071	-12.17	14.64	0.68	0.66	1.99	79
294	205	18.9	12.73	506	1216	2682	3964	1153	4.18	14.01	0.53	0.98	1.6	79
395	172	114.17	-322.11	374	1055	2756	3770	1132	-9.23	10.68	1.09	1.48	3.06	79
359	120	9.3	25.59	466	997	2650	3885	1140	1.06	16.51	0.34	0.7	2.42	79
430	146	30.03	67.91	450	1093	2715	3488	1013	-0.76	13.43	0.64	0.81	1.91	79
353	181	45.92	104.9	464	1159	2592	3884	1140	2.05	12.95	0.5	0.96	1.76	79
326	141	15.98	45.13	499	1164	2668	3717	1073	-1.48	14.01	0.53	1.08	1.78	79
520	148	33.25	67.4	432	1223	2753	3698	1089	-2.77	12.76	0.6	1.09	1.66	79
350	128	22.03	47.09	484	1144	2579	3917	1144	-5.08	10.52	0.49	1.01	1.62	79
374	158	6.3	14.88	407	894	2538	3439	1011	-5.63	16.35	0.76	0.63	2.61	79
370	118	10.73	18.22	499	1191	2705	3816	1106	-1.08	14.84	0.25	1.02	1.62	79
394	104	14.52	-25.32	450	1273	2609	3716	1089	-10.7	13.09	0.48	0.88	1.84	79
349	106	7.72	20.61	438	1149	2575	3329	963	-2.58	15.6	0.32	1.11	1.88	79
559	145	30.04	66.81	537	1029	2797	3424	962	3.91	15.24	0.48	0.97	2.08	79
284	131	11.64	-16.94	424	1045	2511	3909	1162	0.76	11.67	0.73	0.89	1.81	79
411	124	38.52	-85.37	343	1132	2688	3409	1022	-0.41	13.52	1.07	0.5	2.13	79
358	124	21.27	41.23	451	1273	2719	3593	1047	-3.58	9.56	1.05	1.2	1.61	79
Male Prototype
390	135	5.4	9.34	449	1140	2652	3623	1058	-1.67	17.86	0.75	0.69	1.84	80
EXPERIMENT 3
Contracted Female Voices
335	217	4.01	6.87	899	1682	2842	4263	1121	-6.95	22	0.15	0.28	1.19	82
335	196	6.44	-11.67	887	1512	2792	4120	1078	-6.44	23	0.08	0.24	1.29	82
335	229	2.41	-2.24	859	1734	2960	4018	1053	-4.35	25	0.07	0.15	1.29	82
335	232	5.11	16.19	892	1618	2748	4069	1059	-7	25	0.07	0.2	1.27	83
335	202	5.47	-14.16	889	1608	2835	4183	1098	-5.97	22	0.06	0.21	1.22	81
335	216	4.15	-11.01	904	1691	2706	4232	1109	-6.6	22	0.09	0.26	1.2	81
335	208	4.7	-15.14	889	1657	2821	4219	1110	-6.28	23	0.08	0.26	1.18	81
335	221	3.99	-8.43	878	1667	2769	3971	1031	-6.64	22	0.07	0.22	1.22	81
335	200	7.39	-18.45	855	1560	2908	4019	1055	-7.02	21	0.12	0.24	1.27	82
335	236	3.62	-6.87	939	1711	2874	3951	1004	-6.73	25	0.05	0.19	1.23	82
335	213	4.02	-7.3	922	1676	2849	4207	1095	-6.66	20	0.26	0.21	1.17	82
335	229	3.56	-8.07	872	1760	2856	4192	1107	-5.38	22	0.09	0.2	1.29	82
335	228	6.65	14.51	888	1687	2809	3991	1034	-3.75	21	0.12	0.25	1.24	80
335	209	5.17	9.77	866	1651	2919	4275	1137	-5.73	22	0.06	0.2	1.22	82
335	207	3.92	2.64	860	1592	2898	4095	1078	-5.45	24	0.06	0.2	1.22	82
335	221	4.54	-9.96	865	1646	2834	3933	1023	-3.46	24	0.06	0.17	1.28	82
Dilated Female Voices
335	223	13.46	28.44	878	1463	2626	3853	992	-8.1	16	0.37	0.64	1.07	81
335	164	11.59	-22.3	868	1203	2571	3948	1027	1.15	17	0.15	0.53	1.18	82
335	260	2.22	4.37	794	1675	2152	3425	877	-5.9	21	0.14	0.18	1.25	82
335	272	18.69	67.84	1006	1498	2503	3799	931	-11.58	20	0.15	0.34	1.04	84
335	180	10.2	-30.48	897	1527	2818	4352	1152	-10.77	15	0.2	0.43	1.22	79
335	218	8.83	-24.39	918	1693	2275	3811	964	-3.73	15	0.25	0.38	1.17	81
335	197	11.04	-33.53	907	1604	2729	3765	953	-8.08	17	0.2	0.44	1.15	81
335	235	5.68	-17.12	840	1692	2666	3629	929	-8.23	17	0.16	0.31	1.2	80
335	175	15.26	-41.55	712	1340	3141	3985	1091	-7.71	15	0.27	0.48	1.4	81
335	285	4.26	-13.59	1091	1751	2774	3875	928	-9.15	19	0.16	0.3	1.03	83
335	210	5.73	-13.17	772	1401	2237	3503	910	-6.86	14	0.58	0.55	1.09	82
335	262	4.5	-14.76	941	2006	2859	3995	1018	-6.61	17	0.16	0.44	1.08	82
335	258	21.85	61.9	928	1729	2715	3579	884	3.11	9	0.6	0.57	1.15	80
335	200	13.2	32.56	848	1642	2917	4476	1209	-5.13	12	0.26	0.37	1.27	82
335	192	6.3	15.49	776	1397	2184	3393	872	-4.32	21	0.15	0.26	1.44	82
335	235	7.41	-21.77	880	1649	2513	3352	824	-1.14	22	0.13	0.2	1.38	82
Female Prototypical Voice
335	215	3.39	-4.29	887	1658	2848	4130	1081	-5.56	23.71	0.06	0.16	1.23	78
Contracted Male Voices
274	139	1.29	2.56	764	1391	2589	3704	980	-3.57	20	0.1	0.32	1.36	81
274	108	0.96	-2.61	728	1284	2606	3509	927	-1.52	19	0.14	0.3	1.37	80
274	108	1.13	-0.67	726	1362	2466	3776	1017	-2.48	19	0.08	0.34	1.44	80
274	117	1.83	2.75	718	1370	2455	3522	935	-3.24	16	0.23	0.45	1.34	80
274	113	1.94	-0.56	718	1388	2589	3494	926	-0.86	17	0.11	0.32	1.35	80
274	111	1.98	3.33	713	1392	2467	3712	1000	-0.02	19	0.08	0.23	1.44	82
274	127	2.7	-8.98	694	1225	2412	4090	1132	-2.91	19	0.14	0.36	1.44	81
274	115	2.09	5.61	725	1356	2615	4055	1110	-2.53	18	0.14	0.35	1.38	81
274	113	2.06	2.61	717	1433	2481	3710	998	0.04	18	0.07	0.36	1.38	80
274	121	1.84	-5.39	767	1426	2496	3807	1013	-1.21	19	0.1	0.25	1.37	81
274	108	2.11	-5.72	695	1399	2511	3730	1012	1.38	19	0.06	0.28	1.39	81
274	132	1.05	0.97	710	1346	2560	3962	1084	-1.93	19	0.1	0.31	1.42	82
274	124	0.66	0.61	702	1361	2413	3936	1078	-4.86	19	0.15	0.32	1.44	81
274	133	0.92	-0.7	713	1383	2578	3848	1045	-5.39	19	0.13	0.38	1.39	82
274	130	1.12	1.18	791	1364	2428	3536	915	-2.34	19	0.12	0.28	1.43	82
274	111	3.07	7.5	742	1400	2611	3593	950	0.34	16	0.13	0.31	1.38	81
Dilated Male Voices
274	187	4.54	12.07	845	1431	2705	3621	925	-8.7	15	0.19	0.37	1.19	81
274	87	2.18	-7.17	836	1152	2807	3507	890	0.5	11	0.32	1.05	1.33	78
274	86	2.24	-1.33	748	1361	2244	3882	1045	2.82	12	0.18	0.68	1.41	78
274	111	4.28	9.05	755	1393	2436	3409	885	-5.48	8	0.55	0.75	1.25	78
274	100	4.19	-1.24	778	1469	2769	3535	919	-0.36	11	0.38	0.48	1.31	78
274	94	4.34	8.46	717	1602	2613	4250	1177	1.71	12	0.22	0.54	1.47	81
274	143	8.92	-28.59	722	1388	3353	4606	1295	-7.67	11	0.4	0.67	1.66	81
274	104	5.17	15.67	742	1314	2748	4199	1152	-2.58	11	0.34	0.74	1.33	79
274	100	4.65	7.46	718	1580	2535	3872	1051	-1.32	9	0.25	0.56	1.72	71
274	121	5.23	-15.43	860	1535	2400	3652	931	2.52	13	0.21	0.38	1.28	79
274	87	5.22	-15.48	752	1597	2534	3679	976	-0.15	10	0.26	0.45	1.25	79
274	160	2.43	4.55	706	1341	2856	4713	1336	0.62	15	0.22	0.48	1.42	82
274	131	0.96	2.04	678	1345	2175	4194	1172	-7.34	14	0.22	0.37	1.41	82
274	162	2.21	-1.52	671	1389	2667	3834	1055	-10.27	14	0.27	0.8	1.4	84
274	96	7.79	20	774	1416	2657	3133	786	-0.14	9	0.6	0.55	1.3	79
274	151	2.25	4.83	894	1230	2430	4045	1051	0.76	14	0.22	0.57	1.08	84
Male Prototypical Voice
274	120	0.6	-0.24	722	1364	2517	3744	1007	-4.18	20.07	0.08	0.27	1.48	77
